# Supplementary material for: Genomic regions and pathways associated with gastrointestinal parasites resistance in Santa Inês breed adapted to tropical climate
Source: J Anim Sci Biotechnol. 2017 Sep 4;8:73. doi: 10.1186/s40104-017-0190-4 (PMC5584554; doi:10.1186/s40104-017-0190-4)
Supplement: Supplementary file 1 — Genomic regions associated with egg counts per gram of feces (EPGlog) in Santa Inês sheep; Table S5. Genomic regions associated with famacha (FAM) in Santa Inês sheep; Table S6. Genomic regions associated with blood cell count (WBC) in Santa Inês sheep; Table S7. Genomic regions associated with red blood cells (RBC) in Santa Inês sheep; Table S8. Genomic regions associated with platelet (PLT) in Santa Inês sheep; Table S9. Genomic regions associated with hematocrit (HCT) in Santa Inês sheep; Table S10. Genomic regions associated with blood cell count (HGB) in Santa Inês sheep. (XLS 74 kb) [file 40104_2017_190_MOESM1_ESM.xls]

## Sheet: Table 4.
Table 4. Genomic regions associated with egg counts per gram of feces (EPG) in Santa Inês sheep
Chromosome : region	Candidate genes	% Variance explained by SNPs windows
2:91681809-9470993	LPAR1; TXN; ALDOB; PLPPR1; CTSV; PTCH1; AGTPBP1; AQP3; ADRA1A; LOXL2; SFTPC; HR; LPL; LOC101123612; TGFBR1; GNA14; PCSK5; RORB; ALDH1A1; TYRP1; FREM1; PSIP1; CCDC171; BNC2; CNTLN; ADAMTSL1; RPS6; TP-1	7.328
2:140765269-143337545	XIRP2; LOC101109253; SCN7A; SCN9A; SCN1A; TTC21B; GALNT3; CSRNP3; LOC101110039; SCN2A; SCN3A	5.926
3:195904655-195904655	DHX57; GEMIN6; RSF7; GALM; HNRNPLL; LOC101119897; LOC101120157; ATL2; LOC101120655; LOC101120913; LOC101119706; RMDN2; CDC42EP3; TRNAC-GCA; TRNAS-GGA; QPCT; PRKD3; NDUFAF7; CEBPZ; SULT6B1; EIF2AK2; GPATCH11; HEATR5B; STRN; VIT; FEZ2; LOC101122183; LOC101122430; LOC101122685; LOC101123283	5.568
24:21144580-21144580	COG7	4.9
3:85277022-88765995	SOX5; ETNK1; C2CD5; ST8SIA1; ABCC9; GYS2; RECQL; PYROXD1; SLCO1A2; SLCO1B3; SLCO1C1; PDE3A; AEBP2; PLEKHA5; PLCZ1; PIK3C2G; RERGL; LMO3; MGST1; SLC15A5; DERA; STRAP; EPS8; TPRO; RERG; ERP27; GUCY2C; PLBD1; ATF7IP; GRIN2B	4.525
4:40340038-43261444	LOC101114861; LOC101115115; GNAT3; LOC101115786; GNAI1; MAGI2	4.253
4:98197663-99451828	LOC101107697; BPGM; CALD1; AGBL3; TMEM140; C4H7orf49; WDR91; STRA8; LOC101122855; LOC101107957; CNOT4; NUP205; C4H7orf73; SLC13A4; FAM180A	3.909
2:189593157-190896689	LOC101122086; TRNAW-CCA	3.824
	LOC101116805
6:62053170-64114132	LOC101111286; TRNAW-CCA; KCTD8; YIPF7; GUF1; GNPDA2; TRNAW-CCA; LOC101111806	3.243
16:25765286-28660372	MOCS2; ITGA2; ITGA1; PELO; ISL1; PARP8	3.213
18:43203342-4614316	MEF2A; LRRC28; IGF1R; MCTP2; CHD2; FAM174B; SLCO3A1; SV2B; LOC101115486; AGBL1; NTRK3; ACAN; CIB1; ARNT2; TRPM1; HRNA7; OTUD7A; CIB2; TMEM266; CYP1A1; CYP11A1; CCDC33; MCP-3; NUBPL; AKAP6	3.075
1:60063674-62025108	TTLL7; PRKACB; SAMD13; LOC101109838; DNASE2B; LOC101111246; RPF1; GNG5; SPATA1; CTBS; SSX2IP; LOC101112019; LOC101112278; LPAR3; MCOLN2; LOC101111674; MCOLN3; WDR63; LOC101112359; SYDE2; TRNAG-CCC; C1H1orf52; BCL10; LOC101113111; DDAH1; CYR61	2.862
2:195458281-200450933	LOC101122844; SLC39A10; DNAH7; STK17B; HECW2; CCDC150; GTF3C3; C2H2orf66; PGAP1; ANKRD44; LOC101123614; LOC101121320; SF3B1; COQ10B; HSPD1; LOC101102046; LOC101122667; RFTN2; MARS2; BOLL; PLCL1	2.386
10:2182340-244112	PCDH20; LOC101119571; LOC101119831; TDRD3	2.216
25:22237178-22237178	CTNNA3	2.069
16:4887464-52348833	ARHGEF28; PIK3R1; MAST4; ZSWIM6; RAB3C; ARL15; FST; ISL1; PARP8; HCN1; FGF10; CCL28; ZNF131; GHR; PTGER4; SLC1A3; SPEF2; PR; RAI14; ADAMTS12; PDZD2; CDH6; CDH10; CDH12	1.966
17:44316169-4659581	TMEM154; ARHGAP10; TMEM184C; EDNRA; TTC29; LOC101109122; ZNF827; SMAD1; HHIP; GAB1; INPP4B; IL15; RNF150; UCP1; MAML3; SLC7A11; SCLT1; FAT4; FGF2; IL2; RAPGEF2; RXFP1; GRIA2; GLRB; PDGFC; GUCY1B3	1.595
7:98911318-98911318	EFCAB11; TDP1; TRNAW-CCA; PSMC1; NRDE2; CALM1; TTC7B; TRNAC-GCA; RPS6KA5	1.578
7:1062766-108844976	SFXN1; PTGER2; CLN6; IL25; CAPN3; ANXA2; CYP19; TRPM7; HDC; FGF7; DUOX2; BMP4; PSMA3; HIF1A; ESR2; PGF; FOS; TGFB3; TSHR; B2M	1.514
9:90248205-91227423	RALYL	1.289
23:57326096-60833077	TRNAE-UUC; NEDD4L; LOC101115749; ALPK2; LOC101123172; MALT1; ZNF532; LOC101116529; LOC101101856; SEC11C; GRP; RAX; CPLX4; LMAN1; CCBE1; TRNAC-GCA; PMAIP1; MC4R; LOC101117810; TRNAC-ACA; LOC101102608; LOC101102860; CDH20; PIGN; KIAA1468	1.101
7:100185924-102343607	FOXN3; EFCAB11; TDP1; TRNAW-CCA; PSMC1; NRDE2; CALM1; TTC7B; TRNAC-GCA; RPS6KA5; LOC101115969; CTDSPL2; EIF3J; SPG11; PATL2; LOC101120668; B2M; TRIM69; C7H15orf43	1.084

## Sheet: Table 5. 
Table 5. Genomic regions associated with famacha (FAM) in Santa Inês sheep
Chromosome : region	Candidate genes	% Variance explained by SNPs windows
1:56799547-56799547	LOC101103852	11.575
25:2008806-2008806	GALNT2; TRNAE-UUC; PGBD5; LOC101103868; LOC101104120; LOC101104369; LOC101104630; LOC101104883; LOC101105131; LOC101105384; LOC101105628; LOC101105878; LOC101106137; LOC101106392; LOC101106652; LOC101106903; LOC101107159; LOC101107409; LOC101107663; LOC101107927; LOC101108188; LOC101108450; LOC101108625; LOC101108717; LOC101108881; LOC101109143; LOC101108983; LOC101109240; LOC101109508; LOC101109…	11.154
16:41876371-41876371	PDZD2; LOC101119673; C16H5orf22; DROSHA; CDH6	8.574
18:68738392-68738392	INF2; ADSSL1; SIVA1; AKT1; TMEM179; PLD4; LOC101104938; C18H14orf79; LOC101105444; GPR132; LOC101105953; BTBD6; BRF1; LOC101106466; LOC101106718; C18H14orf80; TMEM121; LOC101107475; LOC101107738; LOC101107998; LOC101108260; LOC101108522; LOC101108781	8.572
2:51295038-53359884	ZCCHC7; PAX5; MELK; RNF38; GNE; CLTA; GLIPR2; RECK; TMEM8B; FAM221B; NPR2; GBA2; CREB3; TLN1; TPM2; CA9; CCDC107; SIT1; CD72; TESK1; FAM166B; RUSC2; UNC13B; FAM214B; STOML2; PIGO; FANCG; LOC101109680; DNAJB5; PHF24	6.19
1:296260626-296260626	KCNH8; EFHB; RAB5A; PP2D1; KAT2B; SGOL1; LOC101116279; LOC101116534	4.199
7:48546834-50865088	ADAM10; LIPC; AQP9; ALDH1A2; MYZAP; CGNL1; TCF12; ZNF280D	3.58
6:27731530-30338082	LOC101102312; PDHA2; TRNAK-CUU; UNC5C; BMPR1B; SMARCAD1; HPGDS; PDLIM5	2.841
15:12993701-16028147	LOC101122624; JRKL; CCDC82; MAML2; MTMR2; CEP57; FAM76B; SESN3; ENDOD1; LOC101103090; LOC101103347; CWC15; AMOTL1; TRNAW-CCA; PIWIL4; LOC101103178; FUT4; C15H11orf97; CWF19L2; GUCY1A2	2.656
10:48636475-49684438	KLF12	2.302
16:32278875-3453268	FCHO2; TNPO1; MRPS27; MCCC2; BDP1; PIK3R1; MAST4; ERBB2IP; NLN; IL6ST; SLC38A9; PLPP1; SKIV2L2; CDC20B; ARL15; NDUFS4; FST; ITGA2; ITGA1; ISL1; PARP8; HCN1; FGF10; NNT; CCL28; ZNF131; GHR	1.973
1:32080179-35774685	TRNAC-ACA; TRNAW-CCA; LOC101121308; OMA1; TACSTD2; MYSM1; JUN; TRNAG-CCC; TRNAS-GGA; FGGY; LOC101104439; HOOK1; LOC101121563; LOC101122567; LOC101104943; TRNAA-AGC; CYP2J; C1H1orf87; LOC101122071; LOC101121820	1.802
26:2661401-2661401	CSMD1	1.668
3:110605308-110605308	LOC101120997; ATXN7L3B; KCNC2	1.496
21:34856421-34856421	TMEM45B; NFRKB; PRDM10	1.375
2:102044729-103999416	INTS9; HMBOX1; KIF13B; RNAT-CGU; LOC101109339; LOC101116964; MSRA; LOC101109597; LOC101109865; LOC101110127; RP1L1; C2H8orf74; PINX1; XKR6; MTMR9	1.354
13:39189091-44631782	RALGAPA2; KIZ; XRN2; PAX1; NAPB; CSTL1; CST11; LOC101104518; CST3; SYNDIG1; CST7; APMAP; ACSS1; VSX1; ENTPD6; PYGB; ABHD12; ANKRD16; GDI2; FAM208B; ASB13; LOC101105840; NET1; TUBAL3; UCN3; PGFS; AKR1E2; KLF6; PITRM1; PFKP	1.315
11:34721906-34721906	PEMT; RASD1; MED9; NT5M; COPS3; FLCN; PLD6; MPRIP; TNFRSF13B; USP22; LOC101122448; DHRS7B; TMEM11; NATD1; MAP2K3; KCNJ12; LOC101114967; LOC101115219; UTP18; MBTD1; LOC101102072; LOC101115721; LOC101102653; SPAG9	1.077
3:215448612-217636010	TNRC6B; ADSL; ST13; XPNPEP3; RBX1; EP300; RANGAP1; ZC3H7B; TEF; PHF5A; POLR3H; CSDC2; DESI1; XRCC6; SNU13; MEI1; CCDC134; SREBF2; SHISA8; TNFRSF13C; CENPM; SEPT3; WBP2NL; NDUFA6; TCF20; NFAM1; SERHL2; RRP7A; POLDIP3; A4GALT	1.066
6:39071501-39071501	-	1.066
2:153612819-155832335	KCNJ3; LOC101115346; TRNAC-GCA; GALNT13; LOC101115858; RPRM; TRNAC-ACA; ARL6IP6; PRPF40A; FMNL2	1.015

## Sheet: Table 6.
Table 6. Genomic regions associated with blood cell count (WBC) in Santa Inês sheep.
Chromosome : region	Candidate genes	% Variance explained by SNPs windows
9:61901729-63801665	LOC101116486; TRNAW-CCA; TRNAC-GCA; CSMD3	9.60283
8:10354825-12237843	ME1; LOC101121355; PRSS35; SNAP91; C8H6orf58; LOC101121863; KIAA0408; ECHDC1; TRNAS-AGA; RNF146; RSPO3; LOC101122365; TRNAW-CCA; CENPW	8.92555
22:42235345-44702101	GPR26; LOC101113812; LOC101103611; CPXM2;CHST15; TRNAS-GGA; OAT; NKX1-2; LHPP; FAM53B; METTL10; FAM175B; LOC101114739; ZRANB1; CTBP2; LOC101105122; LOC101115667; TEX36; EDRF1; UROS; BCCIP; DHX32; FANK1; ADAM12	6.77121
20:10297256-13529499	PNPLA1; C20H6orf222; PXT1; KCTD20; STK38; TRNAG-CCC; RAB44; CPNE5; PPIL1; C20H6orf89; PI16; MTCH1; FGD2; TMEM217; TBC1D22B; RNF8; CMTR1; CCDC167; MDGA1; TRNAL-UAA; ZFAND3; BTBD9; GLO1; DNAH8; GLP1R; SAYSD1; KCNK5; KCNK17; KCNK16; KIF6	6.53194
1:36892031-39154871	INADL; LOC101106471; LOC101106724; KANK4; TRNAC-ACA; USP1; DOCK7; ANGPTL3; LOC101107743; ATG4C; LOC101123599; FOXD3; ALG6; ITGB3BP; EFCAB7; LOC101102281; PGM1; ROR1	6.26293
1:252458792-255433080	EPHB1; KY; CEP63; ANAPC13; AMOTL2; RYK; LOC101115928; SLCO2A1; RAB6B; SRPRB; TF; LOC101117129; TOPBP1; LOC101117638; CDV3; BFSP2; TMEM108; LOC101117898; LOC101115851; LOC101116118; LOC101116373; LOC101118156; LOC101116627; NPHP3; UBA5; ACAD11; ACKR4; DNAJC13; LOC101119869; ACPP	5.61729
3:145065375-146751517	LOC101110930; PDZRN4; TRNAQ-CUG; TRNAS-GGA; LOC101117744; CNTN1; LRRK2	4.98061
6:93031365-94598199	BMP2K; PAQR3; NAA11; GK2; ANTXR2; TRNAW-CCA; PRDM8; FGF5	3.29479
21:12985665-12985665	PCF11; LOC101106722; LOC101106977; RAB30; DDIAS; PRCP; FAM181B; TRNAS-GGA; LOC101108089	2.63873
26:2745124-29329183	LOC101104122; LOC101105976; SBD2; VEGFC; ENPP6; IRF2; CASP3; SLC25A4; SNX25; LOC101114586; TLR3; MTNR1A; FAT1; PCM1; MTUS1; PDGFRL; SLC7A2; MTMR7; MICU3; MSR1; TUSC3; SGCZ; DLC1; GTF2E2; NRG1	2.46438
25:23774773-26094313	TRNAC-ACA; CTNNA3; TRNAS-UGA; DNAJC12; SIRT1; HERC4; MYPN; ATOH7; TRNAG-CCC; PBLD; HNRNPH3; RUFY2; DNA2; SLC25A16; TET1; CCAR1; LOC101103781; DDX50; DDX21; KIF1BP; SRGN; VPS26A; SUPV3L1; HKDC1; HK1; TACR2; TSPAN15; NEUROG3; C25H10orf35; COL13A1	2.44276
12:632087-632087	-	2.31127
4:8660879-8660879	SUN3; CLDN12; CLDN12; CDK14; FZD1;LOC101112560; LOC101112810; LOC101113061; LOC101113324; MTERF1; AKAP9; LOC101113583; LRRD1; KRIT1; ANKIB1; LOC101111537; GATAD1	1.84026
23:53265302-55994629	LOC101113979; MBD2; POLI; STARD6; C23H18orf54; LOC101114483; RAB27B; CCDC68	1.81963
23:60451246-60451246	LOC101117810; TRNAC-ACA; LOC101102608; LOC101102860; PHLPP1; PIGN; KIAA1468; TNFRSF11A; ZCCHC2; CDH20	1.79382
13:47885320-50695759	BMP2; LOC101117953; LOC101118207; LOC101110166; LOC101110438; HAO1; ADRA1D; SMOX; RNF24; PANK2; MAVS	1.7711
10:37951140-39526424	LOC101120586; LOC101120503; LOC101120759; LOC101121020	1.73263
17:23630662-25214825	PABPC4L; PCDH10; LOC101107900	1.49476
8:47901630-49366462	RRAGD; UBE2J1; GABRR2; GABRR1; PM20D2; SRSF12; TRNAE-UUC; RNGTT; CNR1; SPACA1; PNRC1	1.32783
13:65600893-65600893	PHF20; SCAND1; CNBD2; TRNAS-GGA; EPB41L1; AAR2; DLGAP4; MYL9; LOC101121958; SLA2; NDRG3; DSN1; SOGA1; TLDC2; TRNAE-UUC; SAMHD1; LOC101121874; RBL1; MROH8; RPN2; GHRH; MANBAL; SRC; BLCAP; NNAT; CTNNBL1; VSTM2L; TTI1; RPRD1B; TGM2	1.09345
24:27087388-27087388	LOC101114075; MAPK3; YPEL3; PPP4C; ALDOA; AM57B; C24H16orf92; INO80E; LOC101117721; TMEM219; KCTD13; SEZ6L2; MVP; PAGR1; KIF22; TBC1D10B; ZNF771; ITGAL; LOC101122752; ZNF689; SRCAP; LOC101105208; ITGAM; ITGAX; SLC5A2; AHSP; LOC101107495; MRPS17; GUSB; CRCP	1.07002
13:1151304-14304187	; PLCB1; PLCB4; PAK7; SNAP25; SLX4IP; JAG1; MRPL40; SPTLC3; ISM1; TASP1; ESF1; NDUFAF5; SEL1L2; MACROD2; KIF16B; SNRPB2; OTOR; LOC101106868; FBXO18; IL15RA; IL2RA; RBM17; PRKCQ; SFMBT2; ITIH5; ITIH2; KIN; ATP5C1; TAF3; GATA3	1.06439
1:95723314-98252911	WARS2; HAO2; HSD3B1; ZNF697; PHGDH; HMGCS2; REG4; NOTCH2; SEC22B; LOC101112864; TRNAC-GCA; TRNAN-GUU; TRNAQ-CUG; TRNAN-GUU; TRNAQ-UUG; PRKAB2; FMO5; CHD1L; BCL9; ACP6; GJA5; GJA8; ITGA10; PDZK1; RNF115; POLR3C; NUDT17; PIAS3; ANKRD35; GPR89A	1.06318

## Sheet: Table 7.
Table 7. Genomic regions associated with red blood cells (RBC) in Santa Inês sheep.
Chromosome : region	Candidate genes	% Variance explained by SNPs windows
3:179966564-180647061	IFT27; TRNAE-UUC; PVALB; NCF4; LOC101106583; CSF2RB; TEX33; TST; MPSTKCTD17; TMPRSS6; IL2RB; C1QTNF6; LOC101107347; SSTR3; RAC2; CYTH4; ELFN2	9.584
3:32271305-33256996	DNAJC27; EFR3B; POMC; LOC101109158; DNMT3A; DTNB; ASXL2; KIF3C; LOC101109692; RAB10	8.875
8:44984653-4595992	BCKDHB; UBE3D; ME1; SNAP91; RSPO3; NCOA7; TPD52L1; RNF217; NKAIN2; TRDN; PKIB; TBC1D32; FAM184A; FIG4; LOC101108397; SESN1; ARMC2; FOXO3; LACE1; SCML4; PDSS2; ATG5; HACE1; GRIK2; ASCC3; LOC101112574; LOC101106531	7.902
15:34772476-35442952	PIK3C2A; LOC101115154; RPS13PLEKHA7; C15H11orf58	6.679
18:44175536-45074595	LOC101118645; SRP54; FAM177A1; PPP2R3C; KIAA0391; PSMA6; NFKBIA; INSM2; RALGAPA1; BRMS1L	4.308
3:33653421-34567488	CIB4; KCNK3; MAPRE3; AGBL5; EMILIN1; KHK; CGREF1; ABHD1; PREB; TCF23; SLC5A6; ATRAID; CAD; DNAJC5G; UCN; MPV17; GTF3C2; EIF2B4; SNX17; ZNF513; PPM1G; NRBP1; IFT172; FNDC4; GCKR; ZNF512; CCDC121; GPN1; SUPT7L; SLC4A1AP	3.651
8:16967044-181325	SLC17A5; CD109; TMEM30A; SENP6; IMPG1; PHIP; HMGN3; LCA5; ELOVL4; TTK; BCKDHB; IBTK; UBE3D; DOPEY1; ME1; SNAP91; KIAA0408; ECHDC1; RSPO3; TRMT11; NCOA7; TPD52L1; RNF217; NKAIN2; TRDN; CLVS2; PKIB; SERINC1; HSF2; TBC1D32	3.463
6:29406371-30406285	BMPR1B; PDLIM5; HPGDS; SMARCAD1	3.453
10:89676707-90612987	SPACA7; TUBGCP3; ATP11A; MCF2L; F7; F10; PCID2; CUL4A; LAMP1; GRTP1; ADPRHL1; LOC101120174; TMCO3; TFDP1; GRK1; LOC101120674; GAS6; LOC101121181; RASA3; LOC101121689; CDC16; UPF3A; CHAMP1	3.389
2:189270853-19028533	ALDOB; AGTPBP1; AQP3ADRA1A; SFTPCHR; LPL; TGFBR1; RORB; ALDH1A1; TYRP1; PSIP1; RPS6; TP-1; TEK; GATA4; BIN1; MSTN; ITGAV; NEUROD1; DPP4; ITGB6; CXCR4; INSIG2	2.808
18:12221287-1348056	UBE3A; ATP10A; TRNAE-UUC; GABRB3; GABRA5; GABRG3; LOC101108780; VIMP; CHSY1; LRRK1; ALDH1A3; ASB7; LINS1; CERS3; LOC101110366; ADAMTS17; LYSMD4; MEF2A; TRNASTOP-UCA; LRRC28; TTC23; SYNM; IGF1R; PGPEP1L; FAM169B; ARRDC4; LOC101112426; LOC101112928; TRNAC-GCA; MCTP2	2.427
3:79784642-80695676	CAMKMT; PREPL; SLC3A1; PPM1B; LOC101112892; LRPPRC; LOC101113400; ABCG8; ABCG5; DYNC2LI1; PLEKHH2; LOC101114943; THADA	2.18
2:122084961-122878732	LOC101120641; LOC101120900; FSIP2	1.908
3:126650857-127286233	LOC101111701; LOC101111952; LOC101112210; EPYC	1.636
1:133467464-134361776	LOC101114740; NCAM2	1.571
10:19089344-19917915	FNDC3A; MLNR; CDADC1; CAB39L; SETDB2; PHF11; RCBTB1; LOC101116843; LOC101117088; ARL11; EBPL; KPNA3; SPRYD7; TRIM13; KCNRG; LOC101118883	1.46
1:253274922-25426384	LEPR; PTGFR; CYM; OVGP1; ADORA3; ATP1A1; GJA8; TXNIP; SLAMF1; PVRL4; IFNAR1; IFNAR2; LOC101104027; KRTAP6-1; POU1F1; CD80; CD86; MYLK; SST; AHSG; GHSR; AGTR1	1.391
8:63953589-64933647	TXLNB; CITED2; LOC101115881; LOC101123307	1.348
14:41395358-42213362	LOC101116502; TRNAG-CCC; LOC101116757; ZNF507; DPY19L3	1.302
11:17406587-18077431	ZNF207; C11H17orf75; RHBDL3; RHOT1; RNF135; ADAP2; TEFM; ATAD5; LOC101122705; CRLF3; SUZ12; UTP6; COPRS; TRNAG-CCC	1.268

## Sheet: Table 8.
Table 8. Genomic regions associated with platelet (PLT) in Santa Inês sheep
Chromosome : region	Candidate genes	% Variance explained by SNPs windows
18:26749884-2991587	GABRB3; GABRA5; LRRK1; ASB7; MEF2A; LRRC28; IGF1R; MCTP2; RGMA; CHD2; FAM174B; ST8SIA2; SLCO3A1; SV2B; LOC101115486; AGBL1; NTRK3; ACAN; LOC101105107; CIB1; ZNF774; RASGRF1; LOC101114310; ARNT2; CEMIP; IL16; TMC3; TRPM1	10.423
13:37426384-10524200	IL2RA; GATA3; UPF2; ABI1; APBB1IP; CREM; NRP1; ITGB1; MALRD1; C13H10orf67; RMD4A; FAM107B; LOC101108937; FAM171A1; ITGA8; TRDMT1; ST8SIA6; HACD1; MRC1; KIF5B; ZNF438; SVIL; LOC101117350; WAC; MPP7; ARMC4; MKX; BFSP1	8.55842
2:116898327-118993773	IWS1; PROC; LOC101109590; MAP3K2; TRNAS-GGA; ERCC3; LOC101118856; BIN1; NAB1; NEMP2MFSD6; INPP1; HIBCH; TRNAG-GCC; C2H2orf88; RNAC-GCA; MSTN; TRNAE-UUC; PMS1; ORMDL1; SGEPL1; ANKAR; ASNSD1; SLC40A1; LOC101119622; WDR75;	7.63938
2:98086830-148199352	LOC101113728; FZD3; MSRA; LOC101110127; XKR6; GATA4; CTSB; LOC101122413; LOC101115261; MFSD14B; CYFIP1; PROC; BIN1; MSTN; COL3A1; ITGAV; FSIP2; LOC101120052; NEUROD1; CERKL; ZNF385B; CCDC141; TTN; LOC101104041; LOC101104297; LOC101104380; LOC101118851; CERS6; DPP4	6.31164
6:88310230-92321965	RASSF6; CXCL8; LOC101103238; LOC101104151; CXCL1; MTHFD2L; EREG; AREG; BTC; PARM1; THAP6; C6H4orf26; CDKL2; G3BP2; USO1; PPEF2; NAAA; SDAD1; CXCL10; ART3; NUP54; SCARB2; FAM47E; CCDC158; SHROOM3; CCNI; CCNG2; CNOT6L; MRPL1;	5.26223
1:26667396-271748240	LEPR; PTGFR; CYM; OVGP1; ADORA3; ATP1A1; GJA8; TXNIP; IFNAR1; LOC101104027; KRTAP6-1; POU1F1; CD80; CD86; MYLK; SST; AHSG; GHSR; AGTR1; MX1; PDXK; ITGB2	4.41462
3:121291731-123210525	LRRIQ1; ALX1; RASSF9; NTS; MGAT4C; TRNAG-CCC; TRNAC-GCA; LOC101109001	4.27257
13:15251720-16924382	USP6NL; ECHDC3; PROSER2; UPF2; DHTKD1; LOC101117266; SEC61A2; NUDT5; CDC123; CAMK1D; LOC101109201; CCDC3; LOC101109728; LOC101118373; YME1L1; MASTL; ACBD5; ABI1; LOC101121696;	3.79012
12:84459237-9734212	CR2; TGFB2; TLR5; CAPN2; ATP1B1; SELE; FASLG; NPPB; NPPA; MTOR; PGD; ENO1; PARK7; ISG15; AGMAT; PRDX6; SERPINC1; PTGS2; IRF6; HSD11B1; NR5A2	3.23797
18:36364272-36364272	-	3.12741
18:29192418-29192418	OTUD7A	2.73666
1:60716093-62521467	SAMD13; LOC101109838; DNASE2B; LOC101111246; RPF1; GNG5; SPATA1; CTBS; SSX2IP; LOC101112019; LOC101112278; LPAR3; MCOLN2; LOC101111674; MCOLN3; WDR63; LOC101112359; SYDE2; TRNAG-CCC; C1H1orf52; BCL10; LOC101113111; DDAH1; CYR61; ZNHIT6; COL24A1	2.71037
1:145988855-14777475	SLC2A1; UROD; CYP2J; LEPR; IL12RB2; PTGFR; CYM; CHIA; OVGP1; ADORA3; TSHB; ATP1A1; HSD3B1; GJA8; TXNIP; FCGR1A; SLAMF1; ITLN2; PVRL4; FCGR3A; FCGR2B; RGS4; IFNAR1; IFNAR2; LOC101104027; KRTAP6-1	2.51551
1:232382640-234894272	LOC101122074; RAP2B; P2RY1; TRNAC-GCA; MBNL1; TRNAC-GCA; SUCNR1; LOC101115671; LOC101122831; LOC101115927; AADACL2; LOC101116443; LOC101116694; IGSF10; P2RY12; P2RY13; GPR87;	2.18969
1:78062139-79819261	OLFM3; LOC101116523; TRNAC-GCA; LOC101116781; LOC101121997; LOC101117031; LOC101117289; COL11A1	2.12744
8:27871953-30441759	CD164; LOC101108138; LOC101115466; LOC101108397; CEP57L1; SESN1; ARMC2; FOXO3; LACE1; SNX3; TRNAE-UUC; NR2E1; LOC101108661; TRNAL-CAA; LOC101117769; OSTM1; SEC63; SCML4; SOBP; TRNAS-GGA; PDSS2; BEND3; LOC101109185; C8H6orf203; TRNAW-CCA; LOC101109453; LOC101109453; QRSL1; RTN4IP1	1.90397
16:57382961-59809959	FBXL7; LOC101103185; ANKH; OTULIN; FAM105A; LOC101103924; LOC101120604; DNAH5;	1.78948
1:126274781-130258553	TRNAS-GGA; ADAMTS5; ADAMTS1; CYYR1; TRNAR-CCU; APP; GABPA; ATP5J; JAM2; MRPL39; LOC101118661; LOC101118920	1.56812
10:57695093-59273185	LOC101103992; SLITRK1	1.56751
2:100396814-102246909	ACO1; DDX58; TOPORS; LOC101107502; NDUFB6; TMEM215; LOC101113728; SCARA3; LOC101108030; CCDC25; ESCO2; PBK; TRNAC-GCA; SCARA5; NUGGC; ELP3; LOC101115431; PNOC; ZNF395; FBXO16; FZD3; EXTL3; INTS9; HMBOX1	1.40481
23:28129865-30621834	TRNAS-GGA; LOC101119175; CDH2; LOC101119690; CHST9; AQP4; LOC101119952	1.38501
13:37048579-4181900	LOC101106868; IL2RA; GATA3; UPF2; ABI1; APBB1IP; CREM; NRP1; ITGB1; MALRD1; C13H10orf67; FRMD4A; FAM107B; LOC101108937; FAM171A1; ITGA8; ST8SIA6; HACD1; MRC1; KIF5B; ZEB1; ZNF438; SVIL; LOC101117350; WAC; MPP7; ARMC4;	1.24881
1:68758775-71254279	RPAP2; GFI1; EVI5; LOC101117385; RPL5; FAM69A; MTF2; TMED5; CCDC18; DR1; LOC101106123; FNBP1L; BCAR3; TRNAR-UCU; DNTTIP2; GCLM; LOC101118158; LOC101118409; ABCA4; ARHGAP29; ABCD3; F3; SLC44A3; CNN3	1.13028
6:105579541-107967303	TRNAA-UGC; HS3ST1; TRNAW-CCA; TRNAS-GGA	1.10413
6:83251333-85687203	UBA6; GNRHR; TMPRSS11D; TMPRSS11A; LOC101121267; TMPRSS11F; LOC101115964; TMPRSS11B; LOC101121777; YTHDC1; LOC101122029; UGT2B7; LOC101122280; LOC101122524; LOC101122788; LOC101123042; LOC101123301; UGT2A1; SULT1B1; SULT1E1; CSN1S1; CSN2; CSN1S2; ODAM; CSN3; CABS1; AMTN; AMBN; ENAM; JCHAIN;	1.0797
8:4335246-4553348	TRNAA-UGC	1.0126

## Sheet: Table 9.
Table 9. Genomic regions associated with hematocrit (HCT) in Santa Inês sheep.
Chromosome : region	Candidate genes	% Variance explained by SNPs windows
1:213883160-213883160	PLD1	9.22434
10:34628157-38159341	TNFRSF19; SACS; SGCG; TRNAK-UUU; FGF9; MICU2; ZDHHC20; MRPL57; SKA3; TRNAE-UUC; SAP18; LATS2; XPO4; N6AMT2; LOC101118454; IFT88; CRYL1; GJB6; GJB2; GJA3; ZMYM2; LOC101119317; PSPC1; MPHOSPH8; PARP4; TRNAG-UCC; CENPJ; RNF17; ATP12A; LOC101120586	7.18961
8:4585584-47696277	PHIP; BCKDHB; UBE3D; ME1; SNAP91; NCOA7; NF217; NKAIN2; TRDN; PKIB; TBC1D32; FAM184A; FIG4; LOC101108397; SESN1; ARMC2; FOXO3; LACE1; SCML4; PDSS2; ATG5; HACE1; GRIK2; ASCC3; LOC101112574; LOC101106531	6.07778
6:28132840-30741862	PDHA2; TRNAK-CUU; UNC5C; BMPR1B; PDLIM5; HPGDS; SMARCAD1; LOC101102565; LOC101116832; LOC101102814; ATOH1	5.32335
15:10050948-10050948	LOC101123407	5.07808
2:16823393-16823393	-	3.202
3:38649608-38649608	LOC101116135; AAK1	2.89264
1:77194102-79249196	LOC101113636; LOC101114226; LOC101114829; EXTL2; SLC30A7; DPH5; LOC101115587; S1PR1; OLFM3; LOC101116523; TRNAC-GCA; LOC101116781; LOC101121997; LOC101117031; LOC101117289	2.85661
3:179966564-182120120	IFT27; TRNAE-UUC; PVALB; NCF4; LOC101106583; CSF2RB; TEX33; TST; MPST; KCTD17; TMPRSS6; IL2RB; C1QTNF6; LOC101107347; SSTR3; RAC2; CYTH4; ELFN2; MFNG; CARD10; USP18; ALG10; SYT10; PKP2; LOC101108380; YARS2; DNM1L; LOC101108906; FGD4	2.83982
15:33997564-37443121	TPH1; SERGEF; KCNC1; MYOD1; OTOG; USH1C; ABCC8; KCNJ11; NCR3LG1; NUCB2; PIK3C2A; LOC101115154; RPS13; PLEKHA7; C15H11orf58; LOC101115901; SOX6; TRNAI-AAU; INSC; ALCA; LOC101117274; LOC101117532; CALCB	2.11728
1:221454057-22330907	LEPR; IL12RB2; PTGFR; CYM; OVGP1; ADORA3; ATP1A1; GJA8; TXNIP; SLAMF1; PVRL4; IFNAR1; IFNAR2; LOC101104027; KRTAP6-1; POU1F1; CD80; CD86; CASR; MYLK; SST; AHSG; GHSR; PDCD10	2.00347
3:201290871-202992242	EMP1; GSG1; FAM234B; HEBP1; LOC101110221; GPRC5D; LOC101118689; TRNAW-CCA; GPRC5A; TRNAS-GGA; DDX47; APOLD1; TRNAW-CCA; CDKN1B; GPR19; CREBL2; DUSP16; BORCS5; TRNAC-GCA; LOC101119204; MANSC1; LRP6; BCL2L14; TRNAC-GCA; ETV6; LOC101119714	1.93757
8:16232427-181325	SLC17A5; CD109; TMEM30A; SENP6; IMPG1; PHIP; HMGN3; LCA5; SH3BGRL2; ELOVL4; TTK; BCKDHB; IBTK; UBE3D; DOPEY1; ME1; SNAP91; KIAA0408; ECHDC1; RSPO3; TRMT11; NCOA7; TPD52L1; RNF217; NKAIN2; TRDN; CLVS2; PKIB; SERINC1; HSF2	1.76466
2:197057554-200554425	DNAH7; STK17B; HECW2; CCDC150; GTF3C3; C2H2orf66; PGAP1; ANKRD44; LOC101123614; LOC101121320; SF3B1; COQ10B; HSPD1; LOC101102046; LOC101122667; RFTN2; MARS2; BOLL; PLCL1; SATB2	1.72174
3:107738953-11124571	PTGS1; ODC1; APOB; POMC; CIB4; KCNK3; CGREF1; UCN; PPP3R1; WDR92; GGCX; SFTPB; IL1B	1.66688
	IL1A; LOC101115778; LOC101116036; RPS27A; RTN4; FSHR; LHCGR; CALM2; EPAS1; LOC101122183; XDH; CNGA3; ADRA2B; ZNF2
15:42978141-42978141	DENND5A	1.64802
2:121536056-124690338	FAM171B; ITGAV; ZC3H15; LOC101120641; LOC101120900; FSIP2; LOC101121406; ZNF804A; LOC101116801	1.6285
13: 63454061-63454061	DYNLRB1	1.5745
1:252610410-255767378	KY; CEP63; ANAPC13; AMOTL2; RYK; LOC101115928; SLCO2A1; RAB6B; SRPRB; TF; LOC101117129; TOPBP1; LOC101117638; CDV3; BFSP2; TMEM108; LOC101117898; LOC101116118; LOC101116373; LOC101118156; LOC101116627; NPHP3; UBA5; ACAD11; ACKR4; LOC101119869; DNAJC13; ACPP; TRNAC-ACA; TRNAC-GCA	1.47167
18:1153361-14573961	UBE3A; ATP10A; GABRB3; GABRA5; GABRG3; VIMP; CHSY1; LRRK1; ALDH1A3; ASB7; LINS1; CERS3; ADAMTS17; LYSMD4; MEF2A; TRNASTOP-UCA; LRRC28; TTC23; SYNM; IGF1R; PGPEP1L; FAM169B; ARRDC4; MCTP2; RGMA; CHD2; FAM174B; ST8SIA2; SLCO3A1	1.3896
3:31564061-34378745	SF3B6; POMC; ADGRF3; EPT1; DRC1; OTOF; C3H2orf70; CIB4; KCNK3; SLC35F6; CENPA; DPYSL5; TMEM214; AGBL5; EMILIN1; KHK; CGREF1; ABHD1; SLC5A6; ATRAID; CAD; SLC30A3; TRIM54; UCN; MPV17; GTF3C2; SNX17; PPM1G; NRBP1; IFT172	1.3796
7:41907784-41907784	C7H14orf166; NID2	1.23939
1:130258553-133467464	LOC101119181; LOC101119438; TRNAS-GGA	1.14685
5:48299195-48299195	UBE2D2; CXXC5; PSD2	1.11983
17:48642939-48642939	TRNAC-GCA	1.00022

## Sheet: Table 10. 
Table 10. Genomic regions associated with blood cell count (HGB) in Santa Inês sheep.
Chromosome : region	Candidate genes	% Variance explained by SNPs windows
1:213883160-213883160	PLD1	11.0914
3: 179966564-182120120	IFT27; TRNAE-UUC; PVALB; NCF4; LOC101106583; CSF2RB; TEX33; TST; MPST; KCTD17; TMPRSS6; IL2RB; C1QTNF6; LOC101107347; SSTR3; RAC2; CYTH4; ELFN2; MFNG; CARD10; USP18; ALG10; SYT10; PKP2; LOC101108380; YARS2; DNM1L; LOC101108906; FGD4	10.0384
8: 16232427-181325	SLC17A5; CD109; TMEM30A; SENP6; IMPG1; PHIP; HMGN3; LCA5; SH3BGRL2; ELOVL4; TTK; BCKDHB; IBTK; UBE3D; DOPEY1; ME1; SNAP91; KIAA0408; ECHDC1; RSPO3; TRMT11; NCOA7; TPD52L1; RNF217; NKAIN2; TRDN; CLVS2; PKIB; SERINC1; HSF2	6.95522
15: 34156502-37488677	SERGEF; KCNC1; MYOD1; OTOG; USH1C; ABCC8; KCNJ11; NCR3LG1; NUCB2; PIK3C2A; LOC101115154; RPS13; PLEKHA7; C15H11orf58; LOC101115901; SOX6; TRNAI-AAU; INSC; CALCA; LOC101117274; LOC101117532; CALCB; LOC101121038; LOC101117786	5.35342
1: 253274922-256175975	LOC101114844; SLCO2A1; RAB6B; SRPRB; TF; LOC101117129; TOPBP1; LOC101117638; CDV3; BFSP2; TMEM108; LOC101117898; LOC101115851; LOC101116118; LOC101116373; LOC101118156; LOC101116627; NPHP3; UBA5; ACAD11; ACKR4; LOC101119869; DNAJC13; ACPP; TRNAC-ACA; TRNAC-GCA; CPNE4; TRNAW-CCA	4.55425
2: 197057554-200554425	DNAH7; STK17B; HECW2; CCDC150; GTF3C3; C2H2orf66; PGAP1; ANKRD44; LOC101123614; LOC101121320; SF3B1; COQ10B; HSPD1; LOC101102046; LOC101122667; RFTN2; MARS2; BOLL; PLCL1; SATB2	3.63605
2: 189593157-190896689	LOC101122086; TRNAW-CCA; LOC101116805	3.34342
1: 221907986-223367286	LOC101117470; LOC101117725; LOC101103282	2.95939
15: 10050948-10050948	LOC101123407; LOC101123661	2.74998
8: 4585584-47696277	PHIP; BCKDHB; UBE3D; ME1; SNAP91; NCOA7; RNF217; NKAIN2; TRDN; PKIB; TBC1D32; FAM184A; FIG4; LOC101108397; SESN1; ARMC2; FOXO3; LACE1; SCML4; PDSS2; ATG5; HACE1; GRIK2; ASCC3; LOC101112574; LOC101106531	2.4808
18: 12665785-15424873	RGMA; CHD2; LOC101120197; LOC101120443; LOC101113962; LOC101114217; FAM174B; LOC101114729; ST8SIA2; TRNAK-CUU; SLCO3A1; LOC101115234; TRNAS-GCU; SV2B; TRNAE-UUC; TRNAY-GUA	2.12231
2: 121536056-124690338	FAM171B; ITGAV; ZC3H15; LOC101120641; LOC101120900; FSIP2; LOC101121406; ZNF804A; LOC101116801	1.93851
11: 14142331-18062193	AP2B1; SLFN14; SLFN11; LOC101113607; UNC45B; NLE1; FNDC8; RAD51D; RFFL; LIG3; CCT6B; TMEM132E; LOC101119572; LOC101119832; LOC101120093; ASIC2; SPACA3; TMEM98; MYO1D; PSMD11; ZNF207; C11H17orf75; RHBDL3; RHOT1; RNF135; ADAP2; ATAD5; CRLF3; SUZ12; UTP6	1.76063
8: 38931107-41126599	LOC101104756; MMS22L; KLHL32; NDUFAF4; GPR63; FHL5; UFL1; TRNAH-GUG; TRNAF-GAA; LOC101106531	1.65387
6: 67950121-69892816	LOC101114359; LOC101114613; USP46; LOC101104828; RASL11B; SCFD2; FIP1L1; LNX1; CHIC2; GSX2; PDGFRA	1.58007
5: 48299195-48299195	UBE2D2; CXXC5; PSD2	1.55891
10: 11459614-11459614	LOC101122368; LECT1; SUGT1; ELF1; LOC101106857	1.43022
10: 37951140-39526424	LOC101120586; LOC101120503; LOC101120759; LOC101121020	1.3447
6: 28701112-308395	NPY1R; TNIP3; PRDM5; FABP2; SEC24D; PRSS12; NDST3; NDST4; UGT8; ARSJ; CAMK2D; ANK2; ENPEP; ELOVL6; CCDC109B; SEC24B; COL25A1; RPL34; LEF1; PAPSS1; DKK2; TACR3; BANK1; PPP3CA; LOC101111713; LOC101112223; TSPAN5; RAP1GDS1; LOC101102064	1.1067
15: 24115596-24115596	ZBTB16	1.08686
3: 80695676-83385628	THADA; TRNAI-UAU; HAAO; OXER1; MTA3; KCNG3; LOC101117067; LOC101115694; EML4; PKDCC; LOC101116466; TRNAG-UCC; LOC101117323; LOC101117579	1.06653
18: 66623396-66623396	LOC101123240	1.04153
3: 38649608-38649608	AAK1	1.0124
