# Supplementary material for: Genomic regions and pathways associated with gastrointestinal parasites resistance in Santa Inês breed adapted to tropical climate
Source: J Anim Sci Biotechnol. 2017 Sep 4;8:73. doi: 10.1186/s40104-017-0190-4 (PMC5584554; doi:10.1186/s40104-017-0190-4)
Supplement: Supplementary file 2 — KEGG pathways (P < 0.05) for counting eggs per gram of feces (EPGlog), famacha (FAM), white blood cells (WBC), red blood cells (RBC), platelets (PLT), hematocrit (HCT), and hemoglobin (HGB) traits obtained from the DAVID software; Table S12. Gene Ontology terms for biological processes significantly (P < 0.01) related with counting eggs per gram of feces (EPGlog), famacha (FAM), white blood cells (WBC), red blood cells (RBC), platelets (PLT), and hematocrit (HCT) traits. (XLS 68 kb) [file 40104_2017_190_MOESM2_ESM.xls]

## Sheet: Table 11.
Table 11. KEGG pathways (P<0.05) for counting eggs per gram of feces (EPG), famacha (FAM), white blood cells (WBC), red blood cells (RBC), platelets (PLT), hematocrit (HCT), and hemoglobin (HGB) traits obtained from the DAVID software.
Trait	Pathway	n	P-value	FDR
EPG	oas05200:Pathways in cancer	22	1.19e-06	0.00149
	oas04015:Rap1 signaling pathway	15	5.86e-06	0.00736
	oas04924:Renin secretion	7	0.000598	0.74771
	oas04024:cAMP signaling pathway	12	0.000606	0.75805
	oas04151:PI3K-Akt signaling pathway	15	0.00156	1.94165
	oas04080:Neuroactive ligand-receptor interaction	13	0.0029	3.58281
	oas04713:Circadian entrainment	7	0.00324	4.00108
	oas04014:Ras signaling pathway	10	0.00989	11.7415
	oas05142:Chagas disease (American trypanosomiasis)	7	0.01017	12.0525
	oas04913:Ovarian steroidogenesis	5	0.01173	13.7777
	oas05205:Proteoglycans in cancer	9	0.01725	19.6313
	oas04022:cGMP-PKG signaling pathway	8	0.01829	20.6893
	oas05211:Renal cell carcinoma	5	0.02167	24.0516
	oas05218:Melanoma	5	0.02506	27.2888
	oas04728:Dopaminergic synapse	6	0.04064	40.6026
	oas04152:AMPK signaling pathway	6	0.04586	44.5377
FAM	oas05211:Renal cell carcinoma	6	0.00178	2.19167
	oas01100:Metabolic pathways	29	0.00414	5.03446
	oas04922:Glucagon signaling pathway	6	0.00969	11.4035
	oas00230:Purine metabolism	8	0.00997	11.7149
	oas04915:Estrogen signaling pathway	6	0.0101	11.8585
	oas04921:Oxytocin signaling pathway	7	0.01857	20.7893
	oas03008:Ribosome biogenesis in eukaryotes	5	0.02738	29.1885
	oas04550:Signaling pathways regulating pluripotency of stem cells	6	0.03858	38.6783
	oas04066:HIF-1 signaling pathway	5	0.04674	44.8445
WBC	oas04015:Rap1 signaling pathway	10	0.00392	4.84331
	oas04810:Regulation of actin cytoskeleton	10	0.00417	5.15049
	oas01130:Biosynthesis of antibiotics	10	0.00581	7.10828
	oas01200:Carbon metabolism	7	0.00746	9.03678
	oas04270:Vascular smooth muscle contraction	7	0.01103	13.0888
	oas04723:Retrograde endocannabinoid signaling	6	0.01214	14.3126
	oas04530:Tight junction	6	0.02534	27.7099
	oas04921:Oxytocin signaling pathway	7	0.03114	32.9643
	oas04022:cGMP-PKG signaling pathway	7	0.03922	39.7023
	oas00500:Starch and sucrose metabolism	4	0.04268	42.3902
RBC	oas04080:Neuroactive ligand-receptor interaction	11	0.00411	4.95374
	oas04060:Cytokine-cytokine receptor interaction	9	0.0125	14.3704
	oas04151:PI3K-Akt signaling pathway	10	0.03377	34.5263
	oas04620:Toll-like receptor signaling pathway	5	0.04387	42.4802
PLT	oas00140:Steroid hormone biosynthesis	7	0.00269	3.33325
	oas00860:Porphyrin and chlorophyll metabolism	5	0.00844	10.0969
	oas04512:ECM-receptor interaction	7	0.00863	10.3169
	oas00053:Ascorbate and aldarate metabolism	4	0.01005	11.9148
	oas04611:Platelet activation	8	0.01226	14.3612
	oas04514:Cell adhesion molecules (CAMs)	9	0.01483	17.1139
	oas05162:Measles	8	0.01613	18.4779
	oas05204:Chemical carcinogenesis	6	0.01699	19.3692
	oas04620:Toll-like receptor signaling pathway	7	0.01755	19.9436
	oas04151:PI3K-Akt signaling pathway	14	0.02187	24.259
	oas04510:Focal adhesion	10	0.02385	26.1596
	oas05140:Leishmaniasis	6	0.02506	27.3074
	oas00040:Pentose and glucuronate interconversions	4	0.02682	28.9366
	oas04080:Neuroactive ligand-receptor interaction	12	0.03242	33.902
	oas04022:cGMP-PKG signaling pathway	8	0.04743	45.692
	oas05323:Rheumatoid arthritis	6	0.04944	47.1151
HCT	oas04080:Neuroactive ligand-receptor interaction	13	0.00113	1.41327
	oas04060:Cytokine-cytokine receptor interaction	10	0.00915	10.9125
	oas05162:Measles	7	0.01249	14.6158
	oas04940:Type I diabetes mellitus	5	0.01667	19.0493
HGB	oas00920:Sulfur metabolism	3	0.0062	7.26003
	oas04310:Wnt signaling pathway	5	0.04593	43.4208

## Sheet: Table 12.
Table 12. Gene Ontology terms for biological processes significantly (P<0.01) related with counting eggs per gram of feces (EPG), famacha (FAM), white blood cells (WBC), red blood cells (RBC), platelets (PLT), and hematocrit (HCT) traits.
Trait	Gene Ontology term	n	P-value	FDR
EPG	GO:0010033~response to organic substance	36	5.24e-10	9e-07
	GO:0044093~positive regulation of molecular function	26	2.18e-06	0.00374
	GO:0009719~response to endogenous stimulus	21	2.84e-06	0.00486
	GO:0007242~intracellular signaling cascade	40	7.73e-06	0.01327
	GO:0009725~response to hormone stimulus	19	9.89e-06	0.01698
	GO:0043085~positive regulation of catalytic activity	23	1.06e-05	0.01818
	GO:0007167~enzyme linked receptor protein signaling pathway	18	1.48e-05	0.02544
	GO:0045860~positive regulation of protein kinase activity	14	3.03e-05	0.05202
	GO:0007243~protein kinase cascade	18	4.05e-05	0.06943
	GO:0033674~positive regulation of kinase activity	14	4.39e-05	0.07539
	GO:0051347~positive regulation of transferase activity	14	6.48e-05	0.11125
	GO:0051240~positive regulation of multicellular organismal process	14	7.63e-05	0.13087
	GO:0007610~behavior	20	7.81e-05	0.13397
	GO:0035295~tube development	13	0.000116	0.1997
	GO:0007166~cell surface receptor linked signal transduction	48	0.000153	0.26213
	GO:0032270~positive regulation of cellular protein metabolic process	13	0.000198	0.33995
	GO:0006811~ion transport	26	0.000198	0.34004
	GO:0042127~regulation of cell proliferation	26	0.000288	0.49287
	GO:0051247~positive regulation of protein metabolic process	13	0.000293	0.50224
	GO:0032147~activation of protein kinase activity	9	0.000306	0.52447
	GO:0014070~response to organic cyclic substance	9	0.000458	0.78372
	GO:0051050~positive regulation of transport	12	0.000526	0.90004
	GO:0042327~positive regulation of phosphorylation	8	0.000616	1.05271
	GO:0051302~regulation of cell division	6	0.000651	1.11221
	GO:0045937~positive regulation of phosphate metabolic process	8	0.000739	1.26219
	GO:0010562~positive regulation of phosphorus metabolic process	8	0.000739	1.26219
	GO:0019932~second-messenger-mediated signaling	12	0.00081	1.38175
	GO:0030323~respiratory tube development	8	0.000832	1.41909
	GO:0008283~cell proliferation	17	0.000852	1.45256
	GO:0032870~cellular response to hormone stimulus	9	0.000857	1.46147
	GO:0048732~gland development	9	0.000945	1.60979
	GO:0010604~positive regulation of macromolecule metabolic process	26	0.000999	1.70167
	GO:0010035~response to inorganic substance	11	0.00102	1.74937
	GO:0010647~positive regulation of cell communication	14	0.00134	2.28928
	GO:0031328~positive regulation of cellular biosynthetic process	22	0.0014	2.38191
	GO:0000187~activation of MAPK activity	7	0.0014	2.38513
	GO:0009612~response to mechanical stimulus	6	0.00145	2.46916
	GO:0042493~response to drug	11	0.00151	2.57715
	GO:0009891~positive regulation of biosynthetic process	22	0.00167	2.83893
	GO:0001525~angiogenesis	9	0.0017	2.88706
	GO:0000165~MAPKKK cascade	10	0.00178	3.01908
	GO:0010557~positive regulation of macromolecule biosynthetic process	21	0.00187	3.17382
	GO:0048565~gut development	5	0.00195	3.30532
	GO:0007169~transmembrane receptor protein tyrosine kinase signaling pathway	11	0.00198	3.36128
	GO:0031401~positive regulation of protein modification process	10	0.00199	3.3665
	GO:0045859~regulation of protein kinase activity	14	0.00205	3.47337
	GO:0001934~positive regulation of protein amino acid phosphorylation	7	0.00213	3.61082
	GO:0007389~pattern specification process	12	0.00224	3.78435
	GO:0048545~response to steroid hormone stimulus	10	0.00238	4.0245
	GO:0051174~regulation of phosphorus metabolic process	17	0.00254	4.27395
	GO:0019220~regulation of phosphate metabolic process	17	0.00254	4.27395
	GO:0051781~positive regulation of cell division	5	0.00263	4.43305
	GO:0043549~regulation of kinase activity	14	0.00276	4.64559
	GO:0007626~locomotory behavior	12	0.00277	4.6576
	GO:0002520~immune system development	12	0.00292	4.90509
	GO:0019933~cAMP-mediated signaling	7	0.00297	4.98398
	GO:0060391~positive regulation of SMAD protein nuclear translocation	3	0.00319	5.35363
	GO:0060390~regulation of SMAD protein nuclear translocation	3	0.00319	5.35363
	GO:0010038~response to metal ion	8	0.00321	5.38085
	GO:0019935~cyclic-nucleotide-mediated signaling	8	0.00335	5.61045
	GO:0006814~sodium ion transport	8	0.00335	5.61045
	GO:0051173~positive regulation of nitrogen compound metabolic process	20	0.0036	6.02046
	GO:0030324~lung development	7	0.00365	6.0856
	GO:0008284~positive regulation of cell proliferation	15	0.00372	6.20815
	GO:0051338~regulation of transferase activity	14	0.0039	6.50067
	GO:0001666~response to hypoxia	8	0.00396	6.60048
	GO:0050678~regulation of epithelial cell proliferation	6	0.00414	6.88071
	GO:0043406~positive regulation of MAP kinase activity	7	0.00422	7.0171
	GO:0042325~regulation of phosphorylation	16	0.00431	7.16112
	GO:0033160~positive regulation of protein import into nucleus, translocation	3	0.00443	7.34834
	GO:0048514~blood vessel morphogenesis	10	0.00445	7.3855
	GO:0001932~regulation of protein amino acid phosphorylation	9	0.00446	7.39201
	GO:0031399~regulation of protein modification process	12	0.00485	8.01309
	GO:0043627~response to estrogen stimulus	7	0.00487	8.0432
	GO:0055085~transmembrane transport	18	0.00514	8.47484
	GO:0031346~positive regulation of cell projection organization	5	0.00521	8.58405
	GO:0070482~response to oxygen levels	8	0.00523	8.6242
	GO:0045893~positive regulation of transcription, DNA-dependent	16	0.00533	8.78194
	GO:0060541~respiratory system development	7	0.00558	9.1673
	GO:0048534~hemopoietic or lymphoid organ development	11	0.00573	9.40008
	GO:0051254~positive regulation of RNA metabolic process	16	0.00575	9.43563
	GO:0045935~positive regulation of nucleobase, nucleoside, nucleotide and nucleic acid metabolic process	19	0.00576	9.45054
	GO:0033158~regulation of protein import into nucleus, translocation	3	0.00745	12.0573
	GO:0048009~insulin-like growth factor receptor signaling pathway	3	0.00745	12.0573
	GO:0007187~G-protein signaling, coupled to cyclic nucleotide second messenger	7	0.00753	12.1858
	GO:0008285~negative regulation of cell proliferation	13	0.00808	13.0117
	GO:0007267~cell-cell signaling	18	0.00856	13.7329
	GO:0042592~homeostatic process	21	0.00869	13.9266
	GO:0007188~G-protein signaling, coupled to cAMP nucleotide second messenger	6	0.00883	14.1308
	GO:0002237~response to molecule of bacterial origin	6	0.00926	14.7747
	GO:0045944~positive regulation of transcription from RNA polymerase II promoter	13	0.0098	15.5624
FAM	GO:0000060~protein import into nucleus, translocation	5	0.000482	0.7959
	GO:0040017~positive regulation of locomotion	7	0.000688	1.13572
	GO:0010557~positive regulation of macromolecule biosynthetic process	18	0.000741	1.22183
	GO:0010604~positive regulation of macromolecule metabolic process	21	0.000969	1.595
	GO:0040012~regulation of locomotion	9	0.00118	1.94273
	GO:0031328~positive regulation of cellular biosynthetic process	18	0.00123	2.02409
	GO:0007276~gamete generation	13	0.00125	2.06374
	GO:0009891~positive regulation of biosynthetic process	18	0.00144	2.36264
	GO:0019953~sexual reproduction	14	0.00146	2.39769
	GO:0050795~regulation of behavior	5	0.00153	2.51137
	GO:0030334~regulation of cell migration	8	0.00247	4.02139
	GO:0030335~positive regulation of cell migration	6	0.00282	4.58464
	GO:0045941~positive regulation of transcription	15	0.00333	5.39299
	GO:0002260~lymphocyte homeostasis	4	0.00337	5.45242
	GO:0050921~positive regulation of chemotaxis	4	0.00373	6.01681
	GO:0048009~insulin-like growth factor receptor signaling pathway	3	0.00401	6.45629
	GO:0051272~positive regulation of cell motion	6	0.00427	6.86323
	GO:0010628~positive regulation of gene expression	15	0.00434	6.96067
	GO:0051173~positive regulation of nitrogen compound metabolic process	16	0.00434	6.97417
	GO:0050920~regulation of chemotaxis	4	0.00452	7.24122
	GO:0032103~positive regulation of response to external stimulus	5	0.00513	8.18093
	GO:0051270~regulation of cell motion	8	0.00513	8.18245
	GO:0010033~response to organic substance	17	0.00516	8.23697
	GO:0031667~response to nutrient levels	8	0.00573	9.0936
	GO:0048520~positive regulation of behavior	4	0.00587	9.31606
	GO:0007283~spermatogenesis	10	0.00649	10.2499
	GO:0048232~male gamete generation	10	0.00649	10.2499
	GO:0048609~reproductive process in a multicellular organism	13	0.00684	10.7704
	GO:0032504~multicellular organism reproduction	13	0.00684	10.7704
	GO:0001776~leukocyte homeostasis	4	0.0069	10.8557
	GO:0045935~positive regulation of nucleobase, nucleoside, nucleotide and nucleic acid metabolic process	15	0.008	12.481
	GO:0048610~reproductive cellular process	7	0.00851	13.2208
WBC	GO:0006974~response to DNA damage stimulus	13	0.00991	15.2423
RBC	GO:0009725~response to hormone stimulus	15	0.000265	0.44204
	GO:0009719~response to endogenous stimulus	15	0.000709	1.17743
	GO:0009743~response to carbohydrate stimulus	6	0.000999	1.65438
	GO:0042493~response to drug	10	0.00184	3.04295
	GO:0007565~female pregnancy	7	0.00286	4.68397
	GO:0010743~regulation of foam cell differentiation	4	0.00384	6.22688
	GO:0043193~positive regulation of gene-specific transcription	6	0.00512	8.22431
	GO:0051241~negative regulation of multicellular organismal process	8	0.00514	8.24448
	GO:0032368~regulation of lipid transport	4	0.00647	10.2782
	GO:0003006~reproductive developmental process	10	0.00659	10.4548
	GO:0022602~ovulation cycle process	5	0.00809	12.6951
	GO:0051897~positive regulation of protein kinase B signaling cascade	3	0.00829	12.9747
	GO:0044058~regulation of digestive system process	3	0.00829	12.9747
	GO:0010647~positive regulation of cell communication	11	0.00979	15.1483
PLT	GO:0042127~regulation of cell proliferation	33	5.57e-06	0.00951
	GO:0030728~ovulation	5	7.62e-05	0.13015
	GO:0032101~regulation of response to external stimulus	12	0.0001	0.17108
	GO:0007423~sensory organ development	13	0.000645	1.09711
	GO:0008284~positive regulation of cell proliferation	18	0.000873	1.48168
	GO:0009611~response to wounding	21	0.000888	1.50748
	GO:0007610~behavior	19	0.00135	2.28657
	GO:0001843~neural tube closure	5	0.00167	2.83119
	GO:0060606~tube closure	5	0.00167	2.83119
	GO:0050727~regulation of inflammatory response	7	0.002	3.36676
	GO:0048562~embryonic organ morphogenesis	9	0.00218	3.66534
	GO:0014020~primary neural tube formation	5	0.0024	4.03602
	GO:0051094~positive regulation of developmental process	13	0.00334	5.56061
	GO:0051240~positive regulation of multicellular organismal process	12	0.00347	5.7758
	GO:0032844~regulation of homeostatic process	8	0.00364	6.04109
	GO:0031214~biomineral formation	5	0.00368	6.10985
	GO:0007517~muscle organ development	11	0.00373	6.18675
	GO:0007267~cell-cell signaling	21	0.00386	6.41007
	GO:0048589~developmental growth	7	0.00395	6.54538
	GO:0022602~ovulation cycle process	6	0.0043	7.11391
	GO:0001841~neural tube formation	5	0.00489	8.04225
	GO:0006030~chitin metabolic process	3	0.0059	9.63065
	GO:0006032~chitin catabolic process	3	0.0059	9.63065
	GO:0042060~wound healing	10	0.00599	9.76563
	GO:0042698~ovulation cycle	6	0.00599	9.77256
	GO:0001838~embryonic epithelial tube formation	5	0.00634	10.3116
	GO:0035239~tube morphogenesis	8	0.00655	10.6247
	GO:0035148~tube lumen formation	5	0.00689	11.1437
	GO:0007229~integrin-mediated signaling pathway	6	0.00721	11.6356
	GO:0048598~embryonic morphogenesis	13	0.00733	11.8142
	GO:0048585~negative regulation of response to stimulus	7	0.00776	12.4644
	GO:0008283~cell proliferation	16	0.00895	14.2492
	GO:0009891~positive regulation of biosynthetic process	22	0.00926	14.701
	GO:0030198~extracellular matrix organization	7	0.00933	14.8074
	GO:0008361~regulation of cell size	10	0.0097	15.3556
	GO:0043627~response to estrogen stimulus	7	0.00976	15.4323
	GO:0010557~positive regulation of macromolecule biosynthetic process	21	0.00976	15.4428
	GO:0007155~cell adhesion	22	0.00999	15.7734
HCT	GO:0051240~positive regulation of multicellular organismal process	14	0.000118	0.2
	GO:0009725~response to hormone stimulus	17	0.000209	0.35231
	GO:0009719~response to endogenous stimulus	17	0.00062	1.04435
	GO:0045086~positive regulation of interleukin-2 biosynthetic process	4	0.000953	1.60059
	GO:0012501~programmed cell death	21	0.00141	2.37238
	GO:0001568~blood vessel development	12	0.00161	2.70454
	GO:0048514~blood vessel morphogenesis	11	0.00176	2.9468
	GO:0008219~cell death	23	0.00194	3.23636
	GO:0001944~vasculature development	12	0.00198	3.31329
	GO:0016265~death	23	0.00211	3.52215
	GO:0001525~angiogenesis	9	0.00223	3.72161
	GO:0006915~apoptosis	20	0.0028	4.63474
	GO:0045076~regulation of interleukin-2 biosynthetic process	4	0.00301	4.97957
	GO:0045137~development of primary sexual characteristics	8	0.00374	6.15759
	GO:0010033~response to organic substance	22	0.00436	7.13006
	GO:0019221~cytokine-mediated signaling pathway	6	0.00468	7.64079
	GO:0042493~response to drug	10	0.00684	10.9715
	GO:0003006~reproductive developmental process	11	0.00812	12.888
	GO:0008406~gonad development	7	0.00816	12.9505
	GO:0006811~ion transport	22	0.00877	13.8556
	GO:0007548~sex differentiation	8	0.00948	14.886
